# Supplementary material for: Genome-wide characterization and comparative analysis of the OSCA gene family and identification of its potential stress-responsive members in legumes
Source: Sci Rep. 2023 Apr 11;13:5914. doi: 10.1038/s41598-023-33226-8 (PMC10090146; doi:10.1038/s41598-023-33226-8)
Supplement: Supplementary file 2 — Supplementary Table 1. [file 41598_2023_33226_MOESM2_ESM.xlsx]

## Sheet: Supplementary table 1
Supplementary table 1: Detailed features of OSCA genes in legumes.
Gene name	NCBI ID	Chromosomal location	mRNA ID	Protein ID	Length (amino acids)	Molecular weight (kDa)	Isoelectric point (pI)	Subcellular localization
CaOSCA1.1	LOC101492354	7	XM_004507607.3	XP_004507664.1	773	87.993	9.42	Plasma Membrane
CaOSCA1.2	LOC101499643	2	XM_004491080.3	XP_004491137.1	766	87.6794	8.94	Plasma Membrane
CaOSCA1.3	LOC101499661	3	XM_004493594.3	XP_004493651.1	759	86.7561	8.57	Plasma Membrane
CaOSCA1.4	LOC101503032	8	XM_004512392.3	XP_004512449.1	798	91.8866	9.4	Plasma Membrane
CaOSCA2.1	LOC101492212	4	XM_027333420.1	XP_027189221.1	656	73.954	8.8	Plasma Membrane
CaOSCA2.2	LOC101508680	5	XM_012716118.2	XP_012571572.1	730	82.8583	8.65	Plasma Membrane
CaOSCA2.3	LOC101494974	3	XM_004491793.3	XP_004491850.1	727	83.1409	8.68	Plasma Membrane
CaOSCA2.4	LOC101488482	2	XM_004490060.3	XP_004490117.1	724	82.6153	8.77	Plasma Membrane
CaOSCA2.5	LOC101503385	Un	XM_027330896.1	XP_027186697.1	714	81.2917	8.87	Plasma Membrane
CaOSCA2.6	LOC101497011	2	XM_004489366.3	XP_004489423.1	713	81.1417	8.71	Plasma Membrane
CaOSCA3.1	LOC101502683	1	XM_004485926.3	XP_004485983.1	722	81.8033	9.25	Plasma Membrane
CaOSCA4.1	LOC101506041	7	XM_004509346.3	XP_004509403.1	804	90.341	7.48	Plasma Membrane
CcOSCA1.1	LOC109809699	11	XM_020373078.2	XP_020228667.1	773	87.9986	9.13	Plasma Membrane
CcOSCA1.2	LOC109796123	3	XM_020355765.2	XP_020211354.1	764	87.5073	9.19	Plasma Membrane
CcOSCA1.3	LOC109795678	3	XM_020355168.2	XP_020210757.1	760	87.4918	8.95	Plasma Membrane
CcOSCA1.4	LOC109797430	3	XM_020357469.2	XP_020213058.1	757	85.9266	6.98	Plasma Membrane
CcOSCA1.5	LOC109809553	11	XM_020372892.2	XP_020228481.1	805	92.3989	9.37	Plasma Membrane
CcOSCA2.1	LOC109804967	9	XM_020366896.2	XP_020222485.1	746	84.7058	8.93	Plasma Membrane
CcOSCA2.2	LOC109797923	3	XM_020358090.2	XP_020213679.1	743	83.9244	8.95	Plasma Membrane
CcOSCA2.3	LOC109802752	7	XM_020364155.2	XP_020219744.1	706	80.3021	8.73	Plasma Membrane
CcOSCA2.4	LOC109802953	7	XM_020364386.2	XP_020219975.1	714	81.154	9.21	Plasma Membrane
CcOSCA2.5	LOC109805632	10	XM_020367800.2	XP_020223389.1	711	81.0714	8.93	Plasma Membrane
CcOSCA2.6	LOC109805206	9	XM_020367217.2	XP_020222806.1	711	81.3167	8.92	Plasma Membrane
CcOSCA3.1	LOC109816407	Un	XM_020381418.2	XP_020237007.1	722	81.4838	9.2	Plasma Membrane
CcOCSA4.1	LOC109802334	7	XM_020363655.2	XP_020219244.1	807	90.6649	6.59	Plasma Membrane
VrOSCA1.1	LOC106775774	10	XM_014662957.2	XP_014518443.1	773	88.6626	9.22	Plasma Membrane
VrOSCA1.2	LOC106768429	7	XM_014653592.2	XP_014509078.1	775	88.1155	8.91	Plasma Membrane
VrOSCA1.3	LOC106765145	6	XM_014649655.2	XP_014505141.1	760	87.423	9.08	Plasma Membrane
VrOSCA1.4	LOC106757508	3	XM_014640178.2	XP_014495664.1	754	85.8177	7.26	Plasma Membrane
VrOSCA1.5	LOC106778040	11	XM_014665927.2	XP_014521413.1	863	98.6419	9.06	Plasma Membrane
VrOSCA2.1	LOC106764810	6	XM_014649210.2	XP_014504696.1	748	84.8988	8.77	Plasma Membrane
VrOSCA2.2	LOC106762316	5	XM_014646156.2	XP_014501642.1	740	83.8319	8.65	Plasma Membrane
VrOSCA2.3	LOC106759156	4	XM_014642169.2	XP_014497655.1	715	81.9052	7.54	Plasma Membrane
VrOSCA2.4	LOC106755328	Un	XM_014637466.2	XP_014492952.1	714	81.6482	9.34	Plasma Membrane
VrOSCA2.5	LOC106760545	5	XM_022781245.1	XP_022636966.1	726	82.024	9.02	Plasma Membrane
VrOSCA2.6	LOC106759492	1	XM_014642721.2	XP_014498207.1	710	80.8463	8.84	Plasma Membrane
VrOSCA3.1	LOC106775773	10	XM_014662956.2	XP_014518442.1	728	82.3841	9.36	Plasma Membrane
VrOSCA4.1	LOC106769200	7	XM_014654710.2	XP_014510196.1	802	90.6049	6.59	Plasma Membrane
PvOSCA1.1	PHAVU_006G000300g	6	XM_007145888.1	XP_007145950.1	773	88.7338	9.01	Plasma Membrane
PvOSCA1.2	PHAVU_003G081500g	3	XM_007153925.1	XP_007153987.1	774	88.1156	8.83	Plasma Membrane
PvOSCA1.3	PHAVU_008G210700g	8	XM_007141550.1	XP_007141612.1	755	86.9295	8.86	Plasma Membrane
PvOSCA1.4	PHAVU_001G148800g	1	XM_007162337.1	XP_007162399.1	753	85.7295	8.51	Plasma Membrane
PvOSCA1.5	PHAVU_002G133000g	2	XM_007158143.1	XP_007158205.1	857	97.9808	9.16	Plasma Membrane
PvOSCA2.1	PHAVU_001G031900g	1	XM_007160900.1	XP_007160962.1	751	85.0562	8.8	Plasma Membrane
PvOSCA2.2	PHAVU_009G074900g	9	XM_007136732.1	XP_007136794.1	678	77.044	8.54	Plasma Membrane
PvOSCA2.3	PHAVU_008G039200g	8	XM_007139485.1	XP_007139547.1	714	81.4865	7.81	Plasma Membrane
PvOSCA2.4	PHAVU_002G092500g	2	XM_007157656.1	XP_007157718.1	714	81.796	9.23	Plasma Membrane
PvOSCA2.5	PHAVU_005G030600g	5	XM_007148918.1	XP_007148980.1	713	80.5023	9.01	Plasma Membrane
PvOSCA2.6	PHAVU_004G031700g	4	XM_007151199.1	XP_007151261.1	711	80.7403	8.83	Plasma Membrane
PvOSCA3.1	PHAVU_006G167700g	6	XM_007147882.1	XP_007147944.1	728	81.909	9.42	Plasma Membrane
PvOSCA4.1	PHAVU_003G266800g	3	XM_007156139.1	XP_007156201.1	802	90.2896	6.69	Plasma Membrane
