# Supplementary material for: Genome-wide characterization and comparative analysis of the OSCA gene family and identification of its potential stress-responsive members in legumes
Source: Sci Rep. 2023 Apr 11;13:5914. doi: 10.1038/s41598-023-33226-8 (PMC10090146; doi:10.1038/s41598-023-33226-8)
Supplement: Supplementary file 3 — Supplementary Table 2. [file 41598_2023_33226_MOESM3_ESM.xlsx]

## Sheet: Supplementary table 2a
Supplementary table 2a: Interspecific gene pairs in four legumes with their dN/ds value.
Gene pair 1	Gene pair 2	dN/ds
CaOSCA1.1	CcOSCA1.1	0.0616
CaOSCA1.2	CcOSCA1.3	0.1182
CaOSCA1.3	CcOSCA1.4	0.1811
CaOSCA1.4	CcOSCA1.5	0.1332
CaOSCA2.6	CcOSCA2.6	0.169
CaOSCA2.3	CcOSCA2.6	0.2443
CaOSCA2.6	CcOSCA2.3	0.2236
CaOSCA2.3	CcOSCA2.3	0.3499
CaOSCA2.3	CcOSCA2.4	0.1553
CaOSCA2.4	CcOSCA2.3	0.1527
CaOSCA2.4	CcOSCA2.4	0.2119
CaOSCA2.2	CcOSCA2.2	0.2526
CaOSCA2.2	CcOSCA2.1	0.223
CaOSCA1.1	VrOSCA1.2	0.1654
CaOSCA1.2	VrOSCA1.3	0.1063
CaOSCA1.3	VrOSCA1.4	0.1865
CaOSCA1.4	VrOSCA1.5	0.1603
CaOSCA2.2	VrOSCA2.1	0.2665
CaOSCA2.2	VrOSCA2.2	0.2486
CaOSCA2.4	VrOSCA2.3	0.1586
CaOSCA2.3	VrOSCA2.3	0.2368
CaOSCA2.3	VrOSCA2.6	0.2192
CaOSCA2.6	VrOSCA2.6	0.142
CaOSCA3.1	VrOSCA3.1	0.1966
CaOSCA4.1	VrOSCA4.1	0.0819
CaOSCA1.1	PvOSCA1.2	0.1546
CaOSCA1.2	PvOSCA1.3	0.1339
CaOSCA1.3	PvOSCA1.4	0.1763
CaOSCA1.4	PvOSCA1.5	0.1519
CaOSCA2.2	PvOSCA2.2	0.25
CaOSCA2.3	PvOSCA2.3	0.2807
CaOSCA2.4	PvOSCA2.3	0.163
CaOSCA2.3	PvOSCA2.4	0.2217
CaOSCA2.3	PvOSCA2.6	0.1491
CaOSCA2.4	PvOSCA2.6	0.1491
CaOSCA2.6	PvOSCA2.6	0.1437
CaOSCA3.1	PvOSCA3.1	0.2226
CaOSCA4.1	PvOSCA4.1	0.0837
CcOSCA1.1	VrOSCA1.2	0.8311
CcOSCA1.3	VrOSCA1.3	0.1193
CcOSCA1.4	VrOSCA1.4	0.2483
CcOSCA1.5	VrOSCA1.5	0.2027
CcOSCA2.1	VrOSCA2.2	0.2125
CcOSCA2.1	VrOSCA2.1	0.2377
CcOSCA2.2	VrOSCA2.1	0.2812
CcOSCA2.2	VrOSCA2.2	0.221
CcOSCA2.6	VrOSCA2.6	0.2414
CcOSCA2.6	VrOSCA2.3	0.2767
CcOSCA2.3	VrOSCA2.3	0.2266
CcOSCA2.3	VrOSCA2.6	0.1763
CcOSCA1.1	PvOSCA1.2	0.1814
CcOSCA1.3	PvOSCA1.3	0.1822
CcOSCA1.4	PvOSCA1.4	0.2812
CcOSCA1.5	PvOSCA1.5	0.2426
CcOSCA2.1	PvOSCA2.2	0.2018
CcOSCA2.1	PvOSCA2.1	0.2281
CcOSCA2.6	PvOSCA2.6	0.2418
CcOSCA2.6	PvOSCA2.3	0.3099
CcOSCA2.5	PvOSCA2.5	0.2772
CcOSCA2.3	PvOSCA2.6	0.1679
CcOSCA1.2	PvOSCA1.1	0.1261
CcOSCA2.2	PvOSCA2.2	0.2398
CcOSCA2.3	PvOSCA2.3	0.2297
CcOSCA2.4	PvOSCA2.3	0.1546
PvOSCA1.2	VrOSCA1.2	0.2453
PvOSCA1.3	VrOSCA1.3	0.1722
PvOSCA1.4	VrOSCA1.4	0.3498
PvOSCA1.5	VrOSCA1.5	0.3653
PvOSCA2.2	VrOSCA2.1	0.2721
PvOSCA2.1	VrOSCA2.1	0.5813
PvOSCA2.1	VrOSCA2.2	0.2327
PvOSCA2.2	VrOSCA2.2	0.2792
PvOSCA2.6	VrOSCA2.3	0.2354
PvOSCA2.3	VrOSCA2.3	0.2983
PvOSCA2.6	VrOSCA2.6	0.1691
PvOSCA2.3	VrOSCA2.6	0.2368
PvOSCA3.1	VrOSCA3.1	0.2756
PvOSCA4.1	VrOSCA4.1	0.1856

## Sheet: Supplementary table 2b
Supplementary table 2b: Paralogous gene pairs in four legumes with their dN/ds value.
Gene pair 1	Gene pair 2	dN/dS
CcOSCA2.2	CcOSCA2.1	0.2183
VrOSCA2.2	VrOSCA2.1	0.2344
VrOSCA2.6	VrOSCA2.3	0.2353
PvOSCA2.6	PvOSCA2.3	0.2422
CaOSCA2.6	CaOSCA2.4	0.1585
CaOSCA2.4	CaOSCA2.3	0.1497
CaOSCA2.3	CaOSCA2.6	0.2102

## Sheet: Supplementary table 2c
Supplementary table 2c: Interspecific duplicated gene pairs between G. max and C. arietinum, C. cajan, V. radiata and P. vulgaris.
Gene pair 1	Gene pair 2
Glycine max	Cicer arietinum
GmOSCA1.1	CaOSCA1.1
GmOSCA1.2	CaOSCA1.1
GmOSCA1.5	CaOSCA1.2
GmOSCA1.6	CaOSCA1.3
GmOSCA1.7	CaOSCA1.3
GmOSCA1.9	CaOSCA1.4
GmOSCA1.8	CaOSCA1.4
GmOSCA2.2	CaOSCA2.2
GmOSCA2.1	CaOSCA2.2
GmOSCA2.4	CaOSCA2.3
GmOSCA2.3	CaOSCA2.3
GmOSCA2.6	CaOSCA2.4
GmOSCA2.5	CaOSCA2.4
GmOSCA2.4	CaOSCA2.6
GmOSCA2.3	CaOSCA2.6
GmOSCA3.2	CaOSCA3.1
GmOSCA3.1	CaOSCA3.1
GmOSCA4.2	CaOSCA4.1
GmOSCA4.1	CaOSCA4.1
Glycine max	Cajanus cajan
GmOSCA1.1	CcOSCA1.1
GmOSCA1.2	CcOSCA1.1
GmOSCA1.4	CcOSCA1.2
GmOSCA1.5	CcOSCA1.3
GmOSCA1.7	CcOSCA1.4
GmOSCA1.6	CcOSCA1.4
GmOSCA1.9	CcOSCA1.5
GmOSCA1.8	CcOSCA1.5
GmOSCA2.2	CcOSCA2.1
GmOSCA2.2	CcOSCA2.2
GmOSCA2.1	CcOSCA2.2
GmOSCA2.4	CcOSCA2.3
GmOSCA2.3	CcOSCA2.3
GmOSCA2.5	CcOSCA2.4
GmOSCA2.7	CcOSCA2.5
GmOSCA2.3	CcOSCA2.6
Glycine max	Vigna radiata
GmOSCA1.3	VrOSCA1.1
GmOSCA1.1	VrOSCA1.2
GmOSCA1.2	VrOSCA1.2
GmOSCA1.5	VrOSCA1.3
GmOSCA1.6	VrOSCA1.4
GmOSCA1.7	VrOSCA1.4
GmOSCA1.9	VrOSCA1.5
GmOSCA1.8	VrOSCA1.5
GmOSCA2.1	VrOSCA2.1
GmOSCA2.2	VrOSCA2.1
GmOSCA2.3	VrOSCA2.6
GmOSCA2.2	VrOSCA2.2
GmOSCA2.1	VrOSCA2.2
GmOSCA2.4	VrOSCA2.3
GmOSCA2.3	VrOSCA2.6
GmOSCA3.2	VrOSCA3.1
GmOSCA3.1	VrOSCA3.1
GmOSCA4.1	VrOSCA4.1
GmOSCA4.2	VrOSCA4.1
Glycine max	Phaseolus vulgaris
GmOSCA1.4	PvOSCA1.1
GmOSCA1.3	PvOSCA1.1
GmOSCA1.1	PvOSCA1.2
GmOSCA1.2	PvOSCA1.2
GmOSCA1.5	PvOSCA1.3
GmOSCA1.6	PvOSCA1.4
GmOSCA1.7	PvOSCA1.4
GmOSCA1.8	PvOSCA1.5
GmOSCA1.9	PvOSCA1.5
GmOSCA2.1	PvOSCA2.2
GmOSCA2.2	PvOSCA2.2
GmOSCA2.3	PvOSCA2.3
GmOSCA2.4	PvOSCA2.3
GmOSCA2.5	PvOSCA2.4
GmOSCA2.6	PvOSCA2.4
GmOSCA2.7	PvOSCA2.5
GmOSCA2.3	PvOSCA2.6
GmOSCA2.4	PvOSCA2.6
GmOSCA3.1	PvOSCA3.1
GmOSCA3.2	PvOSCA3.1
GmOSCA4.1	PvOSCA4.1
GmOSCA4.2	PvOSCA4.1
