# Supplementary material for: Genome-wide characterization and comparative analysis of the OSCA gene family and identification of its potential stress-responsive members in legumes
Source: Sci Rep. 2023 Apr 11;13:5914. doi: 10.1038/s41598-023-33226-8 (PMC10090146; doi:10.1038/s41598-023-33226-8)
Supplement: Supplementary file 4 — Supplementary Table 3. [file 41598_2023_33226_MOESM4_ESM.xlsx]

## Sheet: Supplementary table 3
Supplementary table 3: Cis-regulatory elements present in the promoter region of the OSCA genes.
	Stress-responisve elements						Hormone-responsive element						Growth and Development
	G-box	LTR	MBS	WUN-motif	STRE	TC-rich repeats	CGTCA-motif	TGACG-motif	TGA-element	TCA-element	ABRE	ERE	O2-site	GCN4_motif	ARE	Box 4
CaOSCA1.1	4	1	1			2	2	2			8	3			1	4
CaOSCA1.2	2			1		1						5				6
CaOSCA1.3	1	1	2		5		2	2	1		1				2	1
CaOSCA1.4	1		1	2			1	1			3	5		1	6	10
CaOSCA2.1		1	2						1	1					3	2
CaOSCA2.2	1	1				1			1		1	4	1		3	2
CaOSCA2.3	5	1		1	1						7	7		1		4
CaOSCA2.4	1			1					2		1	2	1	1	1	4
CaOSCA2.5	1	1		5	2	2					3				1	4
CaOSCA2.6	2			2		1	1	1	1	1	6	6	1			6
CaOSCA3.1	1			1					1	1	1	5			3	4
CaOSCA4.1							3				2					8
CcOSCA1.1	2	1	2		2	1							1		4	2
CcOSCA1.2	2		2		2		2	2			3		1		1	3
CcOSCA1.3	1		2	1	2		2	2			5				1	2
CcOSCA1.4	3	1			1		2
CcOSCA1.5	1			1	2					1	1	1			1	1
CcOSCA2.1	1				1		1	1				1	1		1	2
CcOSCA2.2	3				1		1			1	2	2		1		2
CcOSCA2.3	7			1	2	2	1	1		1	8	2	1		2	9
CcOSCA2.4	1		1	1		1				1	1	1			1	1
CcOSCA2.5	2		2	1	4		1	1			5	3			2	10
CcOSCA2.6				1	1	1	1	1	3			7	1			8
CcOSCA3.1					1	1				1	1				2	2
CcOSCA4.1		1					2	2		1		1		1	4	1
VrOSCA1.1	4	2	2	3			2	2	1		5		2		3	3
VrOSCA1.2	1	2	1				3	3	1		3	1			4	1
VrOSCA1.3	1		1		1	1					1		1		3	2
VrOSCA1.4	1		1		1	1					1		1		3	2
VrOSCA1.5	2			1						3	1				3
VrOSCA2.1	4				2		2	2	1	1	8				2	2
VrOSCA2.2	2	1	1	2	4	1					3	6	2		2
VrOSCA2.3	1			1	1					1	4				1	1
VrOSCA2.4	1	2	1	1	1	1	1	1	2	2	1		1		1
VrOSCA2.5					1		1	1				5			1	4
VrOSCA2.6	1	1			1		1	1			1				1	2
VrOSCA3.1	2			1	2		1	1	1	1	1		1		5	1
VrOSCA4.1	1	3			3	1	6	6	3	2	1				2	1
PvOSCA1.1				1		1						3				4
PvOSCA1.2	7	2			6		1	1		1	2		1		2	1
PvOSCA1.3	1		1				1	1			1	2				12
PvOSCA1.4	5			1		1	1	1	1	1	5	4			3	3
PvOSCA1.5					1	2						1				2
PvOSCA2.1	10						1	1	1	1	8	1		1	2	7
PvOSCA2.2	5			1	1	1	2	2				4	2	2	2	7
PvOSCA2.3	5	1			1		1	1		1	9	4	1		3	4
PvOSCA2.4	2	2	1	1	5					1					3
PvOSCA2.5	2	1		2		2	3	3			4	1			6	5
PvOSCA2.6	1	1									1					1
PvOSCA3.1	2		2		4	2	1	1			4				2	3
PvOSCA4.1		1		3	1							1			3	8
