# Supplementary material for: Genome-wide characterization and comparative analysis of the OSCA gene family and identification of its potential stress-responsive members in legumes
Source: Sci Rep. 2023 Apr 11;13:5914. doi: 10.1038/s41598-023-33226-8 (PMC10090146; doi:10.1038/s41598-023-33226-8)
Supplement: Supplementary file 5 — Supplementary Table 4. [file 41598_2023_33226_MOESM5_ESM.xlsx]

## Sheet: Supplementary table 4
Supplementary table 4: GO-enrichment analysis of OSCA proteins in four legumes.
Query header	Biological process Estimated PPV, GO-id, description	Molecular function Estimated PPV, GO-i d, description	Cellular component Estimated PPV, GO-id, description
CaOSCA1.1	0.61 GO:0098655 cation transmembrane transport	0.80 GO:0005227 calcium activated cation channel activity 0.40 GO:0102500 beta-maltose 4-alpha-glucanotransferase activity 0.39 GO:0004134 4-alpha-glucanotransferase activity 0.35 GO:0008381 mechanosensitive ion channel activity 0.35 GO:0016491 oxidoreductase activity 0.35 GO:0042802 identical protein binding	0.44 GO:0016021 integral component of membrane 0.40 GO:0005886 plasma membrane
CaOSCA1.2	0.61 GO:0098655 cation transmembrane transport	0.80 GO:0005227 calcium activated cation channel activity 0.35 GO:0016491 oxidoreductase activity	0.44 GO:0016021 integral component of membrane 0.41 GO:0005886 plasma membrane
CaOSCA1.3	0.61 GO:0098655 cation transmembrane transport	0.80 GO:0005227 calcium activated cation channel activity 0.36 GO:0102500 beta-maltose 4-alpha-glucanotransferase activity 0.36 GO:0004134 4-alpha-glucanotransferase activity	0.44 GO:0016021 integral component of membrane 0.40 GO:0005886 plasma membrane
CaOSCA1.4	0.61 GO:0098655 cation transmembrane transport	0.80 GO:0005227 calcium activated cation channel activity 0.48 GO:0008381 mechanosensitive ion channel activity	0.44 GO:0016021 integral component of membrane 0.42 GO:0005886 plasma membrane
CaOSCA2.1	0.61 GO:0098655 cation transmembrane transport	0.80 GO:0005227 calcium activated cation channel activity	0.44 GO:0016021 integral component of membrane 0.37 GO:0005886 plasma membrane
CaOSCA2.2	0.61 GO:0098655 cation transmembrane transport 0.34 GO:0032774 RNA biosynthetic process	0.80 GO:0005227 calcium activated cation channel activity 0.34 GO:0003899 DNA-directed 5'-3' RNA polymerase activity 0.33 GO:0016491 oxidoreductase activity 0.33 GO:0016787 hydrolase activity	0.44 GO:0016021 integral component of membrane 0.38 GO:0005886 plasma membrane 0.34 GO:0000428 DNA-directed RNA polymerase complex
CaOSCA2.3	0.61 GO:0098655 cation transmembrane transport	0.80 GO:0005227 calcium activated cation channel activity 0.33 GO:0016491 oxidoreductase activity	0.44 GO:0016021 integral component of membrane 0.40 GO:0005886 plasma membrane
CaOSCA2.4	0.61 GO:0098655 cation transmembrane transport	0.80 GO:0005227 calcium activated cation channel activity 0.36 GO:0102500 beta-maltose 4-alpha-glucanotransferase activity 0.36 GO:0004134 4-alpha-glucanotransferase activity 0.33 GO:0016491 oxidoreductase activity	0.44 GO:0016021 integral component of membrane 0.39 GO:0005886 plasma membrane
CaOSCA2.5	0.61 GO:0098655 cation transmembrane transport	0.80 GO:0005227 calcium activated cation channel activity	0.44 GO:0016021 integral component of membrane 0.39 GO:0005886 plasma membrane
CaOSCA2.6	0.61 GO:0098655 cation transmembrane transport	0.80 GO:0005227 calcium activated cation channel activity 0.33 GO:0016491 oxidoreductase activity	0.44 GO:0016021 integral component of membrane 0.40 GO:0005886 plasma membrane
CaOSCA3.1	0.61 GO:0098655 cation transmembrane transport	0.80 GO:0005227 calcium activated cation channel activity 0.36 GO:0102500 beta-maltose 4-alpha-glucanotransferase activity 0.36 GO:0004134 4-alpha-glucanotransferase activity	0.44 GO:0016021 integral component of membrane 0.39 GO:0005886 plasma membrane
CaOSCA4.1	0.61 GO:0098655 cation transmembrane transport 0.38 GO:0006623 protein targeting to vacuole 0.37 GO:0090502 RNA phosphodiester bond hydrolysis, endonucleolytic 0.33 GO:0006508 proteolysis	0.80 GO:0005227 calcium activated cation channel activity 0.37 GO:0004523 RNA-DNA hybrid ribonuclease activity 0.34 GO:0004190 aspartic-type endopeptidase activity 0.34 GO:0003676 nucleic acid binding 0.33 GO:0016491 oxidoreductase activity	0.44 GO:0016021 integral component of membrane 0.39 GO:0005886 plasma membrane
CcOSCA1.1	0.61 GO:0098655 cation transmembrane transport	0.80 GO:0005227 calcium activated cation channel activity 0.40 GO:0102500 beta-maltose 4-alpha-glucanotransferase activity 0.39 GO:0004134 4-alpha-glucanotransferase activity 0.35 GO:0016491 oxidoreductase activity	0.44 GO:0016021 integral component of membrane 0.40 GO:0005886 plasma membrane
CcOSCA1.2	0.61 GO:0098655 cation transmembrane transport	0.80 GO:0005227 calcium activated cation channel activity 0.40 GO:0102500 beta-maltose 4-alpha-glucanotransferase activity 0.40 GO:0004134 4-alpha-glucanotransferase activity 0.34 GO:0016491 oxidoreductase activity	0.44 GO:0016021 integral component of membrane 0.40 GO:0005886 plasma membrane
CcOSCA1.3	0.61 GO:0098655 cation transmembrane transport	0.80 GO:0005227 calcium activated cation channel activity 0.35 GO:0016491 oxidoreductase activity	0.44 GO:0016021 integral component of membrane 0.41 GO:0005886 plasma membrane
CcOSCA1.4	0.61 GO:0098655 cation transmembrane transport	0.80 GO:0005227 calcium activated cation channel activity 0.36 GO:0102500 beta-maltose 4-alpha-glucanotransferase activity 0.36 GO:0004134 4-alpha-glucanotransferase activity	0.44 GO:0016021 integral component of membrane 0.40 GO:0005886 plasma membrane
CcOSCA1.5	0.61 GO:0098655 cation transmembrane transport	0.80 GO:0005227 calcium activated cation channel activity 0.48 GO:0008381 mechanosensitive ion channel activity	0.44 GO:0016021 integral component of membrane 0.42 GO:0005886 plasma membrane
CcOSCA2.1	0.61 GO:0098655 cation transmembrane transport 0.32 GO:0009058 biosynthetic process	0.80 GO:0005227 calcium activated cation channel activity 0.34 GO:0030170 pyridoxal phosphate binding 0.34 GO:0016787 hydrolase activity	0.44 GO:0016021 integral component of membrane 0.38 GO:0005886 plasma membrane
CcOSCA2.2	0.61 GO:0098655 cation transmembrane transport	0.80 GO:0005227 calcium activated cation channel activity 0.33 GO:0016491 oxidoreductase activity 0.33 GO:0016787 hydrolase activity	0.44 GO:0016021 integral component of membrane 0.38 GO:0005886 plasma membrane
CcOSCA2.3	0.61 GO:0098655 cation transmembrane transport	0.80 GO:0005227 calcium activated cation channel activity 0.33 GO:0016491 oxidoreductase activity	0.44 GO:0016021 integral component of membrane 0.40 GO:0005886 plasma membrane
CcOSCA2.4	0.61 GO:0098655 cation transmembrane transport	0.80 GO:0005227 calcium activated cation channel activity 0.36 GO:0102500 beta-maltose 4-alpha-glucanotransferase activity 0.36 GO:0004134 4-alpha-glucanotransferase activity 0.33 GO:0016491 oxidoreductase activity	0.44 GO:0016021 integral component of membrane 0.39 GO:0005886 plasma membrane
CcOSCA2.5	0.61 GO:0098655 cation transmembrane transport	0.80 GO:0005227 calcium activated cation channel activity	0.44 GO:0016021 integral component of membrane 0.39 GO:0005886 plasma membrane
CcOSCA2.6	0.61 GO:0098655 cation transmembrane transport	0.80 GO:0005227 calcium activated cation channel activity 0.33 GO:0016491 oxidoreductase activity	0.44 GO:0016021 integral component of membrane 0.40 GO:0005886 plasma membrane
CcOSCA3.1	0.61 GO:0098655 cation transmembrane transport	0.80 GO:0005227 calcium activated cation channel activity 0.36 GO:0102500 beta-maltose 4-alpha-glucanotransferase activity 0.36 GO:0004134 4-alpha-glucanotransferase activity	0.44 GO:0016021 integral component of membrane 0.39 GO:0005886 plasma membrane
CcOCSA4.1	0.61 GO:0098655 cation transmembrane transport 0.38 GO:0006623 protein targeting to vacuole 0.36 GO:0090502 RNA phosphodiester bond hydrolysis, endonucleolytic 0.33 GO:0006508 proteolysis	0.80 GO:0005227 calcium activated cation channel activity 0.37 GO:0004523 RNA-DNA hybrid ribonuclease activity 0.34 GO:0004190 aspartic-type endopeptidase activity 0.34 GO:0003676 nucleic acid binding 0.33 GO:0016491 oxidoreductase activity	0.44 GO:0016021 integral component of membrane 0.39 GO:0005886 plasma membrane
VrOSCA1.1	0.61 GO:0098655 cation transmembrane transport	0.80 GO:0005227 calcium activated cation channel activity 0.40 GO:0102500 beta-maltose 4-alpha-glucanotransferase activity 0.40 GO:0004134 4-alpha-glucanotransferase activity 0.35 GO:0016491 oxidoreductase activity	0.44 GO:0016021 integral component of membrane 0.40 GO:0005886 plasma membrane
VrOSCA1.2	0.61 GO:0098655 cation transmembrane transport	0.80 GO:0005227 calcium activated cation channel activity 0.40 GO:0102500 beta-maltose 4-alpha-glucanotransferase activity 0.39 GO:0004134 4-alpha-glucanotransferase activity 0.34 GO:0016491 oxidoreductase activity	0.44 GO:0016021 integral component of membrane 0.40 GO:0005886 plasma membrane
VrOSCA1.3	0.61 GO:0098655 cation transmembrane transport	0.80 GO:0005227 calcium activated cation channel activity 0.35 GO:0016491 oxidoreductase activity	0.44 GO:0016021 integral component of membrane 0.40 GO:0005886 plasma membrane
VrOSCA1.4	0.61 GO:0098655 cation transmembrane transport	0.80 GO:0005227 calcium activated cation channel activity 0.36 GO:0102500 beta-maltose 4-alpha-glucanotransferase activity 0.36 GO:0004134 4-alpha-glucanotransferase activity	0.44 GO:0016021 integral component of membrane 0.39 GO:0005886 plasma membrane
VrOSCA1.5	0.61 GO:0098655 cation transmembrane transport	0.80 GO:0005227 calcium activated cation channel activity 0.46 GO:0008381 mechanosensitive ion channel activity	0.44 GO:0016021 integral component of membrane 0.41 GO:0005886 plasma membrane
VrOSCA2.1	0.61 GO:0098655 cation transmembrane transport 0.32 GO:0009058 biosynthetic process	0.80 GO:0005227 calcium activated cation channel activity 0.34 GO:0016787 hydrolase activity 0.34 GO:0030170 pyridoxal phosphate binding 0.33 GO:0016491 oxidoreductase activity	0.44 GO:0016021 integral component of membrane 0.39 GO:0005886 plasma membrane
VrOSCA2.2	0.61 GO:0098655 cation transmembrane transport	0.80 GO:0005227 calcium activated cation channel activity 0.34 GO:0016787 hydrolase activity 0.33 GO:0016491 oxidoreductase activity	0.44 GO:0016021 integral component of membrane 0.39 GO:0005886 plasma membrane
VrOSCA2.3	0.61 GO:0098655 cation transmembrane transport	0.80 GO:0005227 calcium activated cation channel activity 0.33 GO:0016491 oxidoreductase activity	0.44 GO:0016021 integral component of membrane 0.40 GO:0005886 plasma membrane
VrOSCA2.4	0.61 GO:0098655 cation transmembrane transport	0.80 GO:0005227 calcium activated cation channel activity 0.36 GO:0102500 beta-maltose 4-alpha-glucanotransferase activity 0.36 GO:0004134 4-alpha-glucanotransferase activity 0.33 GO:0016491 oxidoreductase activity	0.44 GO:0016021 integral component of membrane 0.39 GO:0005886 plasma membrane
VrOSCA2.5	0.61 GO:0098655 cation transmembrane transport	0.80 GO:0005227 calcium activated cation channel activity	0.44 GO:0016021 integral component of membrane 0.39 GO:0005886 plasma membrane
VrOSCA2.6	0.61 GO:0098655 cation transmembrane transport	0.80 GO:0005227 calcium activated cation channel activity 0.33 GO:0016491 oxidoreductase activity	0.44 GO:0016021 integral component of membrane 0.40 GO:0005886 plasma membrane
VrOSCA3.1	0.61 GO:0098655 cation transmembrane transport	0.80 GO:0005227 calcium activated cation channel activity 0.36 GO:0102500 beta-maltose 4-alpha-glucanotransferase activity 0.36 GO:0004134 4-alpha-glucanotransferase activity	0.44 GO:0016021 integral component of membrane 0.40 GO:0005886 plasma membrane
VrOSCA4.1	0.61 GO:0098655 cation transmembrane transport 0.38 GO:0006623 protein targeting to vacuole 0.36 GO:0090502 RNA phosphodiester bond hydrolysis, endonucleolytic 0.33 GO:0006508 proteolysis	0.80 GO:0005227 calcium activated cation channel activity 0.37 GO:0004523 RNA-DNA hybrid ribonuclease activity 0.34 GO:0004190 aspartic-type endopeptidase activity 0.34 GO:0003676 nucleic acid binding 0.33 GO:0016491 oxidoreductase activity	0.44 GO:0016021 integral component of membrane 0.39 GO:0005886 plasma membrane
PvOSCA1.1	0.61 GO:0098655 cation transmembrane transport	0.80 GO:0005227 calcium activated cation channel activity 0.40 GO:0102500 beta-maltose 4-alpha-glucanotransferase activity 0.40 GO:0004134 4-alpha-glucanotransferase activity 0.35 GO:0008381 mechanosensitive ion channel activity 0.35 GO:0042802 identical protein binding 0.34 GO:0016491 oxidoreductase activity	0.44 GO:0016021 integral component of membrane 0.40 GO:0005886 plasma membrane
PvOSCA1.2	0.61 GO:0098655 cation transmembrane transport	0.80 GO:0005227 calcium activated cation channel activity 0.40 GO:0102500 beta-maltose 4-alpha-glucanotransferase activity 0.39 GO:0004134 4-alpha-glucanotransferase activity 0.34 GO:0016491 oxidoreductase activity	0.44 GO:0016021 integral component of membrane 0.40 GO:0005886 plasma membrane
PvOSCA1.3	0.61 GO:0098655 cation transmembrane transport	0.80 GO:0005227 calcium activated cation channel activity 0.35 GO:0016491 oxidoreductase activity	0.44 GO:0016021 integral component of membrane 0.40 GO:0005886 plasma membrane
PvOSCA1.4	0.61 GO:0098655 cation transmembrane transport	0.80 GO:0005227 calcium activated cation channel activity 0.36 GO:0102500 beta-maltose 4-alpha-glucanotransferase activity 0.36 GO:0004134 4-alpha-glucanotransferase activity	0.44 GO:0016021 integral component of membrane 0.40 GO:0005886 plasma membrane
PvOSCA1.5	0.61 GO:0098655 cation transmembrane transport	0.80 GO:0005227 calcium activated cation channel activity 0.48 GO:0008381 mechanosensitive ion channel activity	0.44 GO:0016021 integral component of membrane 0.42 GO:0005886 plasma membrane
PvOSCA2.1	0.61 GO:0098655 cation transmembrane transport 0.32 GO:0009058 biosynthetic process	0.80 GO:0005227 calcium activated cation channel activity 0.34 GO:0030170 pyridoxal phosphate binding 0.32 GO:0003824 catalytic activity	0.44 GO:0016021 integral component of membrane 0.38 GO:0005886 plasma membrane
PvOSCA2.2	0.61 GO:0098655 cation transmembrane transport	0.80 GO:0005227 calcium activated cation channel activity	0.44 GO:0016021 integral component of membrane 0.38 GO:0005886 plasma membrane
PvOSCA2.3	0.61 GO:0098655 cation transmembrane transport	0.80 GO:0005227 calcium activated cation channel activity 0.33 GO:0016491 oxidoreductase activity	0.44 GO:0016021 integral component of membrane 0.39 GO:0005886 plasma membrane
PvOSCA2.4	0.61 GO:0098655 cation transmembrane transport	0.80 GO:0005227 calcium activated cation channel activity 0.36 GO:0102500 beta-maltose 4-alpha-glucanotransferase activity 0.36 GO:0004134 4-alpha-glucanotransferase activity 0.33 GO:0016491 oxidoreductase activity	0.44 GO:0016021 integral component of membrane 0.39 GO:0005886 plasma membrane
PvOSCA2.5	0.61 GO:0098655 cation transmembrane transport	0.80 GO:0005227 calcium activated cation channel activity	0.44 GO:0016021 integral component of membrane 0.39 GO:0005886 plasma membrane
PvOSCA2.6	0.61 GO:0098655 cation transmembrane transport	0.80 GO:0005227 calcium activated cation channel activity 0.33 GO:0016491 oxidoreductase activity	0.44 GO:0016021 integral component of membrane 0.40 GO:0005886 plasma membrane
PvOSCA3.1	0.61 GO:0098655 cation transmembrane transport	0.80 GO:0005227 calcium activated cation channel activity 0.36 GO:0102500 beta-maltose 4-alpha-glucanotransferase activity 0.36 GO:0004134 4-alpha-glucanotransferase activity	0.44 GO:0016021 integral component of membrane 0.39 GO:0005886 plasma membrane
PvOSCA4.1	0.61 GO:0098655 cation transmembrane transport 0.38 GO:0006623 protein targeting to vacuole 0.36 GO:0090502 RNA phosphodiester bond hydrolysis, endonucleolytic 0.33 GO:0006508 proteolysis	0.80 GO:0005227 calcium activated cation channel activity 0.37 GO:0004523 RNA-DNA hybrid ribonuclease activity 0.34 GO:0004190 aspartic-type endopeptidase activity 0.34 GO:0003676 nucleic acid binding 0.33 GO:0016491 oxidoreductase activity	0.44 GO:0016021 integral component of membrane 0.39 GO:0005886 plasma membrane
