# Supplementary material for: Genome-wide characterization and comparative analysis of the OSCA gene family and identification of its potential stress-responsive members in legumes
Source: Sci Rep. 2023 Apr 11;13:5914. doi: 10.1038/s41598-023-33226-8 (PMC10090146; doi:10.1038/s41598-023-33226-8)
Supplement: Supplementary file 6 — Supplementary Table 5. [file 41598_2023_33226_MOESM6_ESM.xlsx]

## Sheet: Supplementary table 5a
Supplementary table 5a: Log2 Fold change of FPKM values of CaOSCA genes in growth and development.
	Germinal			Seedling		Vegetative				Reproductive									Senescence
Genes	RADICLE	PLUMULE	EMBRYO	EPICOTYL	PRIMARY ROOT	ROOT	PETIOLE	STEM	LEAF	PETIOLE	STEM	NODULES	ROOT	FLOWERS	BUDS	PODS	IMMATURE SEEDS	LEAF	LEAF	LEAF YELLOW	IMMATURE SEEDS	MATURE SEEDS	SEED COAT	STEM	PETIOLE	ROOT	NODULES
CaOSCA1.1	3.95123	4.7016	3.7788	3.00068	3.78978	3.43039	4.89617	2.2642	2.74438	4.95938	3.41086	5.01172	3.77784	4.6811	0.295462	5.25381	4.57532	4.05279	3.62309	5.20483	2.61229	5.18752	2.89559	6.03188	6.33899	4.42076	3.63278
CaOSCA1.2	4.29605	3.51802	3.79056	3.17563	3.92726	3.65953	1.60129	3.00989	0.181223	0.7672	2.71003	1.67908	3.60608	1.96553	2.94942	3.52554	4.2425	1.43683	-0.8868	0.278741	1.86239	0	2.0075	2.26143	2.03	3.88694	2.19334
CaOSCA1.3	0	0	0	0	0	0	0	0	0	0	0	0	0	0.291503	0.591178	0	0	0	0	0	0	0	0	0	0	0	0
CaOSCA1.4	2.39884	3.04648	3.61103	2.77424	3.50592	2.93183	0.666974	2.29308	1.83286	-1.03751	0.468555	5.59182	3.69776	3.93146	4.43282	5.1994	6.58801	2.80417	1.84932	1.92175	3.4534	0.459125	3.6815	0.750251	1.66436	3.25185	4.37606
CaOSCA2.1	4.14593	3.6435	2.59511	4.72391	3.4746	2.86803	3.39081	3.25274	3.32633	4.54168	4.80582	3.93055	3.0477	4.16903	2.97134	3.44287	2.27913	3.5663	1.17661	-0.141505	0	0.412793	0.289393	4.72025	3.85426	3.61735	3.35092
CaOSCA2.2	-3.10557	-2.09998	-2.09561	-1.86727	-2.49579	-2.60563	-0.615157	-1.94329	-0.611191	-0.883782	-3.11771	-5.15359	-1.96315	1.62011	1.24425	-1.09081	-0.824932	-0.992552	-0.62891	-0.412153	-1.88143	-1.58818	-2.39717	-0.8908	-2.17045	-3.05032	0
CaOSCA2.3	-0.818633	-0.094313	-0.275013	0.0702849	-0.515068	-0.112688	-1.66991	-0.326131	-2.29332	-1.23927	0.27303	-1.35303	-0.019393	-0.0925663	1.74171	0.04187	0.178165	-2.27609	-1.0674	-2.56789	-3.94528	0	-1.56011	0.053711	-0.586226	0.103938	-1.26233
CaOSCA2.4	1.64091	2.72774	-2.79088	3.40545	1.15865	1.25798	3.04606	2.89158	2.30543	3.34539	3.15313	-1.14337	1.59904	2.81967	2.99194	3.32482	3.14833	2.52404	4.02922	3.40724	-0.0240779	0.28741	0.640479	3.4667	3.41552	2.63432	0.765632
CaOSCA2.5	0	0	-3.71405	0	-4.61745	0	0	0	0	0	-5.23471	0	0	-5.26008	0	-2.89774	-4.25479	0	0	-4.14988	0	3.2163	0.395123	-4.85563	0	0	0
CaOSCA2.6	3.44034	3.19247	2.08355	2.8048	3.08163	2.75046	2.94917	2.36572	2.45594	2.18143	1.59204	3.34755	2.99688	1.90526	2.80701	2.98496	2.95286	2.26995	2.83408	2.79752	1.03379	3.30163	0.776612	2.50059	2.39126	3.21304	2.8676
CaOSCA3.1	5.55385	6.181	4.98987	6.39053	4.81892	4.62106	7.17862	7.06881	5.74609	8.37147	8.05325	4.75313	4.29197	5.76725	6.39719	7.59614	6.90144	6.18269	7.03881	7.00983	2.92121	4.01784	2.92715	7.55567	8.56157	4.24026	4.08932
CaOSCA4.1	3.31735	2.97739	2.78383	3.22271	2.67947	3.11541	3.12353	2.65595	2.66952	2.74737	3.02025	2.89958	3.27626	3.27607	2.97765	2.60178	2.94628	2.39343	2.39644	2.40415	0.647508	2.95003	0.645958	3.03621	2.96783	3.06662	2.84844

## Sheet: Supplementary table 5b
Supplementary table 5b: Log2 Fold change of FPKM values of CcOSCA genes in growth and development.
	Germinal				Seedling stage		Vegetative				Reproductive																			Senescence
Gene	Embryo	Hypocotyl	Radicle	Cotyledons	Root	Shoot	Leaf	Root	Nodule	Shoot apical meristem	Embryo sac	Seed	Pod wall	Mature seed	Immature seed	Mature pod	Immature pod	Shoot apical meristem	Sepal	Petal	Petiole	Stem	Nodule	Root	Stamen	pistil	Flower	Bud	Leaf	Root	Leaf	Petiole	Stem
CcOSCA1.1	0	1.70411	-1.29658	-1.19059	0	0	0	2.32803	-0.0188283	-0.371019	1.15552	-0.498516	1.49581	-2.9524	-0.464903	-1.54971	0.797196	0	3.80214	-1.97978	-0.620443	3.75067	1.15045	1.38725	0	0	0	0.920177	0.934733	4.30604	1.67676	-0.0652669	3.56196
CcOSCA1.2	2.93981	0.411401	1.22242	1.52646	0	0	0	1.69276	-1.89297	3.50158	-0.0565332	1.20701	2.75782	3.07887	-1.0227	1.5422	0.458294	-0.892966	5.02462	2.41471	2.41131	3.41513	0	0.710942	2.22859	2.21519	2.79944	1.91508	0.726388	4.86038	2.32335	-0.273612	4.02487
CcOSCA1.3	1.80085	2.69916	3.13286	0.496307	1.57604	1.34249	-0.873098	1.7987	2.33379	2.10441	2.23506	1.31435	0.950829	-2.76441	2.36902	-1.11004	3.28741	2.18428	1.59944	4.27269	1.03564	-0.0899843	3.17719	2.55087	2.78176	1.81732	3.64194	3.14076	1.05835	-0.598394	1.87387	0.394249	-0.00512489
CcOSCA1.4	0	-1.52005	-4.90505	-3.54817	0	-1.46898	-2.14811	-4.1415	-1.5222	0	-0.860499	-2.74738	-2.8548	-4.3094	-1.70992	-3.55578	-0.808468	-1.72703	-1.23734	-1.60372	-2.81155	-1.66945	0	-2.38024	3.7292	0.759432	0.038054	1.03621	-1.43389	-5.23596	-1.75863	-1.74725	-2.7422
CcOSCA1.5	0.953881	2.05961	2.35856	-0.738768	1.79719	2.59879	-0.707911	4.06987	1.60506	2.39404	2.43924	2.04364	1.05274	-2.23793	1.10664	0.75946	2.93588	0.847647	0.880606	-4.45656	-2.88749	2.45766	3.47978	1.83034	-1.16504	-2.51844	-2.12934	1.91149	0.638209	0.225475	0.457775	0.116765	1.74413
CcOSCA2.1	0	0	0	0	0	0	0	0	0	0	-2.3586	-8.52059	-4.89574	0	-6.06342	0	0	0	-1.38096	-0.547398	0	0	0	0	1.43673	2.05161	1.45804	1.70168	0	0	0	0	0
CcOSCA2.2	-1.57721	-3.73964	-1.36553	-0.135332	-0.824147	-0.129388	0	0.893435	-1.31348	-0.970826	0.194791	-0.616399	1.28167	-1.84252	0.0953547	-0.0239825	0.728897	-0.712542	1.53555	1.17082	1.38995	-0.887564	-0.368734	-2.09768	3.46906	1.31862	2.42606	3.03076	-0.882438	0.817446	0.085978	-1.88244	0.461795
CcOSCA2.3	0	0	0	0	0	-3.17645	0	-0.253348	-2.18109	-2.13299	-4.61465	-5.61414	-2.95933	0	-4.63347	-3.94164	-1.76125	-1.89604	-1.41633	-4.31089	-4.2563	-0.689802	-3.36349	-2.70833	0.448123	-3.75347	-4.33009	1.75672	-2.87145	-4.4958	-0.793832	-3.87145	0
CcOSCA2.4	0	1.3673	2.50599	-3.20681	1.62028	2.27154	0	1.34594	-0.543938	1.35472	1.48173	0.102159	1.41197	-2.01819	1.06576	-0.909572	2.15365	-0.328679	1.42436	-0.469895	1.03641	-0.885588	2.01119	2.23321	-3.16296	-0.525494	-1.24218	1.97474	1.92429	1.30448	1.51414	0.924291	1.18747
CcOSCA2.5	-2.73997	0	0	-0.705895	-4.0588	0	0	0	-2.16603	-3.45387	-1.46324	-0.0229879	-2.71988	1.28921	-0.706688	1.03149	-3.33336	-1.16603	1.42436	-4.19279	0	0	0	0	0	0	0	-0.264344	0	-2.25753	0	0	0
CcOSCA2.6	1.93783	0.738308	0.638781	1.93684	0	0	0	1.55359	0.926108	1.26908	1.47271	3.36173	2.15857	4.50042	2.2765	4.15801	2.84245	0.880081	0.994348	1.03386	2.66249	3.39236	0.829686	2.01375	0.602697	1.32429	0	1.82956	1.68319	2.36452	3.55978	0.683193	2.83391
CcOSCA3.1	2.48175	4.48959	3.27742	1.59985	1.81411	3.74264	3.76619	3.93897	4.68332	5.35251	4.26107	3.52056	4.78956	3.7491	4.21726	3.38537	5.75851	4.65794	6.02615	3.38011	4.48807	6.35057	1.06403	4.72929	4.03867	3.21093	5.33057	5.91868	5.31705	8.02002	6.05959	4.74069	6.97514
CcOCSA4.1	2.76332	2.13191	2.72817	3.16877	1.30706	2.00208	0.114732	2.91007	2.37268	2.44821	2.5396	2.41735	2.6414	2.01073	2.44858	2.28341	2.41814	2.25408	2.99424	3.62499	3.25059	2.63446	2.31729	2.57153	2.22689	2.0992	3.20026	2.60476	2.16397	3.08681	2.7731	1.47618	3.41574

## Sheet: Supplementary table 5c
Supplementary table 5c: Log2 Fold change of FPKM values of PvOSCA genes in growth and development.
	48 hours	48 hours	48 hours	6 days	6 days	6 days	6 days	6 days	10 days	10 days	10 days	10 days	14 days	14 days	14 days	14 days	29 days	29 days	29 days	35 days	35 days	35 days	35 days	43 days	43 days	43 days	43 days	50 days	53 days	60 days	64 days	79 days	79 days	86 days
	V0	V0	V0	V1	V1	V1	V1	V1	V2	V2	V2	V2	V3	V3	V3	V3	V4a	V4a	V4a	V4b	V4b	V4b	V4b	R5	R5	R5	R5	R5	R6	R7	R8	R9	R9	R9
Genes	Embryo + Cotyledons	Hypocotyl	Radicle	Cotyledons	Hypocotyl	Primary leaf	Epicotyl	Primary root	Hypocotyl	Primary leaf	Root	First trifoliate leaf	Root	Neck of the root	Trifoliate leaf	Stem	Hypocotyl	Root	Trifoliate leaf	Trifoliate leaf	Stem	Axial meristem	Stem node	Root	Trifoliate leaf	Axial meristem	Stem node	Flower bud	Flower	Small pod	Medium pod	Mature pod without seeds	Inmature seed	Mature pod
PvOSCA1.1	0.114338	3.06786	1.45113	1.68709	3.45376	4.09683	4.86629	4.05051	0.728763	1.67894	1.89443	0.101918	0.730279	0.0306454	2.37038	1.03382	3.04754	3.60526	4.20117	2.22525	1.85756	3.23183	3.07365	2.76369	1.86999	0.33397	2.07041	1.91453	-0.420111	2.01683	2.49787	3.10247	1.55971	1.9981
PvOSCA1.2	4.38194	4.76568	4.30818	3.07619	3.3495	2.19077	3.62637	4.48983	4.15	3.46766	4.26809	3.42776	3.08838	3.94902	2.95544	4.36026	3.79365	3.5747	3.12268	3.30115	4.42501	4.17812	4.59209	3.99553	3.62123	3.64842	3.29416	4.74929	3.12135	5.11076	5.39385	5.20647	3.44878	5.19385
PvOSCA1.3	0.735012	2.26749	3.02678	-3.3008	-0.585831	0.116117	-0.184465	3.79778	-2.02589	1.68991	3.03721	1.40291	1.6356	1.74629	1.00236	-2.25653	-0.431981	0.469231	0.368833	1.50415	1.82431	1.39594	3.55983	3.04637	1.18912	1.3435	0.478119	2.78493	0.147651	2.33769	1.75142	0.137735	1.94098	2.47664
PvOSCA1.4	-3.11141	0	0	-6.11044	-8.33654	-4.28147	-5.61915	0	-6.58658	-5.79624	-5.4957	-4.1898	-6.52609	-2.14627	-7.5036	-5.06932	-5.95603	0	-5.61359	-4.08219	-3.20658	-3.53873	-2.84124	-3.46531	-3.56689	-2.67576	-5.69862	-1.7075	-7.93934	-5.69544	-4.05618	-8.13654	-3.07131	-5.20871
PvOSCA1.5	0.038262	-0.150937	0.354944	1.39339	0.461665	0.880864	0.647067	1.06285	-0.177364	1.55031	1.79585	1.37181	1.07398	2.50155	1.00177	-0.300104	0.260966	1.7716	1.08621	1.6065	1.39825	1.33803	1.09989	2.41439	1.67159	1.36381	-0.0325606	2.02625	0.953432	1.21698	2.19682	1.69655	4.59341	1.08735
PvOSCA2.1	0.118132	1.20078	1.90076	4.11906	3.82642	4.36024	2.81228	5.13365	1.62844	2.57468	2.64356	1.64629	2.55585	0.632502	1.73299	0.477095	2.09147	2.8424	3.16029	2.04382	1.03093	2.20163	0.69711	2.58765	1.73845	0.71212	1.20469	3.3295	1.93804	1.43633	0.999253	1.25002	0.0147616	1.26028
PvOSCA2.2	1.90543	-1.60427	-6.26014	3.40303	-0.0305618	-5.17582	1.26735	-2.12492	0.460823	-1.12752	-1.15294	0.62015	-3.69641	-1.81275	0.872169	0.931088	2.22777	0.202681	1.31192	0.969297	1.42753	1.73346	3.21422	1.09916	1.47898	0.752571	1.69418	2.62399	-0.140505	2.05465	1.64508	1.68485	0.154299	1.14125
PvOSCA2.3	-3.53388	-4.21783	-3.0187	-4.70016	-1.86788	-2.61041	-2.00394	-0.919215	-2.5346	-1.94391	-0.356905	-2.02843	-3.32979	-3.50388	-2.53593	-2.68874	-4.16096	-2.03516	-3.1355	-1.37825	-0.820837	-2.18946	-0.571806	-1.93906	-1.34688	-1.81995	-2.45855	-0.263042	-5.79202	-2.83365	-2.44835	-2.54248	-5.9492	-1.77175
PvOSCA2.4	0.15153	1.43699	-0.300343	1.5371	1.70083	0.848526	1.34368	2.74117	1.56673	1.44151	3.09438	-0.121151	2.95158	0.206837	2.50739	1.96987	2.23026	3.00015	-0.466554	-0.303553	1.17128	2.01679	2.02654	2.87137	1.50244	0.121155	0.849716	1.24078	0.65113	1.40564	0.89972	1.67904	-1.98539	0.381206
PvOSCA2.5	-1.15276	-2.59395	-1.09218	-2.1951	-0.519535	-4.46105	-2.61722	0.356747	-4.387	-5.79352	-3.79352	0	-2.99501	0	-2.25344	0	-2.92228	-0.516404	0	0	-0.687216	-5.35084	0	-2.44693	-6.91059	-2.94278	0	0	0	0	0	0	-0.867055	0
PvOSCA2.6	1.09668	0.416093	0.289097	1.15673	1.06031	1.0931	0.996843	0.892407	0.562858	0.441445	0.485211	1.21598	-0.242681	1.50586	0.659276	0.747962	-0.158884	-0.0523578	0.812116	0.325126	1.39021	1.21404	1.30403	1.68664	1.24438	1.07642	-0.0653371	1.63754	-0.258612	1.64032	1.35592	0.754871	2.05866	1.54597
PvOSCA3.1	2.73204	3.45531	2.25468	5.69173	4.74218	5.71001	5.32005	4.56954	5.70305	6.34844	5.01527	4.77069	2.48371	5.23988	3.51146	6.81734	5.7215	4.93793	6.71376	5.30096	4.95327	5.35362	4.56722	4.59628	5.04984	4.22152	4.82269	4.78519	4.26772	4.56425	5.37876	4.83456	3.6846	4.54592
PvOSCA4.1	1.73989	1.40961	1.70736	1.86454	1.79018	2.17621	1.22573	2.56147	1.56225	2.05762	2.69842	1.35068	2.08982	1.98119	2.44386	2.105	1.70678	2.68	1.40112	1.54494	1.82301	1.64346	2.41649	2.85567	1.89437	1.70312	1.24264	2.56198	2.00982	1.86136	2.01671	2.0266	1.82716	1.90505
