# Supplementary material for: Genome-wide characterization and comparative analysis of the OSCA gene family and identification of its potential stress-responsive members in legumes
Source: Sci Rep. 2023 Apr 11;13:5914. doi: 10.1038/s41598-023-33226-8 (PMC10090146; doi:10.1038/s41598-023-33226-8)
Supplement: Supplementary file 7 — Supplementary Table 6. [file 41598_2023_33226_MOESM7_ESM.xlsx]

## Sheet: Supplementary table 6a.1&6a.2 
Supplementary table 6a.1: Log2 Fold change of FPKM values of CaOSCA genes in response to abiotic stresses.
	ROOT			SHOOT
Genes	Desiccation stress	Salinity stress	Cold stress	Desiccation stress	Salinity stress	Cold stress
CaOSCA1.1	0.125044	0.0296852	-0.997477	1.24182	0.424436	0.306176
CaOSCA1.2	-0.220934	0.625786	-1.24088	0.535592	-0.666101	-0.428395
CaOSCA1.3	0	0	0	0	-0.366888	0
CaOSCA1.4	0.213726	1.40397	0.162309	0.680227	0.814408	-0.162567
CaOSCA2.1	-0.568798	0.616148	-0.506979	1.69531	1.68803	-0.0402084
CaOSCA2.2	0.767625	0	0	0.677509	0.883505	0.163788
CaOSCA2.3	-0.274405	1.03284	0.140253	0.740082	0.588016	0.317829
CaOSCA2.4	-1.0726	-0.753876	-0.395566	-0.054337	0.0697973	-0.717769
CaOSCA2.5	0	0	0	0	0	0
CaOSCA2.6	3.95386	3.81865	3.95955	1.63517	1.17662	-0.304458
CaOSCA3.1	-0.101194	0.0360339	0.490203	0.704755	0.61449	0.256793
CaOSCA4.1	-0.796228	-0.157164	-0.761009	0.352304	0.181493	-0.213156
Supplementary table 6a.2: Log2 Fold change of FPKM values of CaOSCA genes in response to drought stress.
	ICC8058		ICC14778
Genes	Mild	Severe	Mild	Severe
CaOSCA1.1	-0.215288	0.0660051	-0.27932	-0.0861398
CaOSCA1.2	0.84899	0.903338	0.0287766	1.06971
CaOSCA1.3	0	0	0	0
CaOSCA1.4	0.419643	-0.337286	-0.565185	-0.730201
CaOSCA2.1	-0.545333	-0.215446	-0.264938	-0.497877
CaOSCA2.2	0.280983	1.53901	-0.785227	0.852936
CaOSCA2.3	-0.635636	0.380319	0.476565	0.123516
CaOSCA2.4	0.444102	0.41721	0.175985	0.965469
CaOSCA2.5	0	0	0	0
CaOSCA2.6	0.710768	0.851401	-0.66287	-0.297732
CaOSCA3.1	0.118061	0.253503	-0.0521548	-0.166792
CaOSCA4.1	-0.459047	0.0577013	0.53005	0.377532

## Sheet: Supplementary table 6b
Supplementary table 6b: Log2 Fold change of FPKM values of CcOSCA genes in response to salt stress.
	Shoot		Root
Genes	ICP7	ICP1071	ICP7	ICP1071
CcOSCA1.1	-0.619948	1.80873	0	0
CcOSCA1.2	-2.2134	-1.2839	0.372294	-1.69886
CcOSCA1.3	2.00993	3.59267	0.431045	-1.72555
CcOSCA1.4	4.78528	2.17959	0.553323	1.66468
CcOSCA1.5	2.77712	0.936764	0.47464	0.28
CcOSCA2.1	0	0	0	0
CcOSCA2.2	0	0	-0.0269785	-1.32923
CcOSCA2.3	-3.35606	-1.21652	0.527701	0.333418
CcOSCA2.4	-0.0624283	-0.00977413	0	-0.996132
CcOSCA2.5	0	0	0	0
CcOSCA2.6	0.999253	-0.123889	3.5324	0.917699
CcOSCA3.1	1.82741	0.0650529	-0.44231	-2.49254		ICP7- salt tolerant
CcOCSA4.1	0.335399	0.592033	0.0799513	0.597231		ICP1071- salt susceptible

## Sheet: Supplementary table 6c.1&6c.2 
Supplementary table 6c.1: Log2 Fold change of FPKM values of PvOSCA genes in response to salt stress.
Genes	ISP_leaf	ISP_root	TR43477_leaf	TR43477_root
PvOSCA1.1	-1.65605	2.40855	-0.941269	2.61545
PvOSCA1.2	-0.0323154	-1.42106	-0.292801	0.935036
PvOSCA1.3	3.84502	-4.01951	4.62809	-4.88689
PvOSCA1.4	0	-1.15483	-0.0950928	0
PvOSCA1.5	2.16775	-0.852871	2.0767	0.91495
PvOSCA2.1	1.00256	1.70723	-1.05408	3.66
PvOSCA2.2	0	0	-5.6535	2.73484
PvOSCA2.3	5.25714	-3.54478	4.38488	-4.20761
PvOSCA2.4	0.368623	-0.810689	0.678918	0.688626
PvOSCA2.5	-0.288117	-0.0581126	5.67877	-2.17352
PvOSCA2.6	0.525658	-0.0932333	2.60248	1.92751
PvOSCA3.1	-3.56266	2.16502	-3.42938	2.33471		ISP- tolerant
PvOSCA4.1	0.369809	-0.500019	0.577987	0.106844		TR43477-Susceptible
Supplementary table 6c.2: Log2 Fold change of FPKM values of PvGF14 genes in response to drought stress.
	Root				Leaf
Genes	Perola_75	Perola_150	BAT477_75	BAT477_150	Perola_75	Perola_150	BAT477_75	BAT477_150
PvOSCA1.1	-0.312666	0.0744319	0.0425908	0.990105	0.909954	2.13485	1.40345	1.30345
PvOSCA1.2	-1.30746	-1.32636	-0.31194	-0.842043	0.944186	2.37779	0.521624	0.387716
PvOSCA1.3	0.0952616	0.747204	0.898436	0.464481	0.147646	-0.48474	-0.213098	0.340343
PvOSCA1.4	0	0	0	0	0	0	-0.472568	0.410494
PvOSCA1.5	0	-0.676074	-0.619178	-1.88097	1.43805	0.676571	-0.347551	-0.261257
PvOSCA2.1	0.127862	0.611315	1.77501	2.66221	0.839338	1.53526	1.23689	2.21067
PvOSCA2.2	0	0	0	0	0.382288	0.841513	1.65251	0.145701
PvOSCA2.3	-1.25041	-0.587677	-0.699317	-0.292415	-2.26668	0.414945	0	-1.8517
PvOSCA2.4	-5.39933	-1.0887	-3.85092	-1.21139	1.43429	2.82288	2.25998	0.771127
PvOSCA2.5	0	0	0.573747	3.29222	0	0	0	0
PvOSCA2.6	0	-3.74846	4.57138	0	0	1.63373	-1.28131	0.120343
PvOSCA3.1	1.57741	1.67002	1.40506	1.73371	0.308929	1.49692	1.55599	1.93931
PvOSCA4.1	0.05864	0.0556015	0.0962622	-0.183574	0.252936	0.829205	-0.0649639	0.702641		BAT477- tolerant
										Perola-Susceptible

## Sheet: Supplementary table 6d
Supplementary table 6d: Log2 Fold change of FPKM values of VrOSCA genes in response to salt stress.
Genes	3h	6h	18h	24h
VrOSCA1.1	0.883675	1.6272	2.16049	3.10751
VrOSCA1.2	-1.17119	-2.09015	-0.447679	-0.0983028
VrOSCA1.3	-1.28659	0.314517	0.987632	0.395282
VrOSCA1.4	0	0	0.773701	0
VrOSCA1.5	-1.20814	-0.720065	0.681768	-0.247764
VrOSCA2.1	0.00966504	1.96375	1.60298	1.93446
VrOSCA2.2	0	-1.75712	0.318142	1.02275
VrOSCA2.3	0	-1.22577	2.48415	0
VrOSCA2.4	-3.41539	-0.728502	0.136494	-0.215687
VrOSCA2.5	0.130486	0.715913	0	0
VrOSCA2.6	-0.259536	0.806253	1.68965	1.92884
VrOSCA3.1	-0.370289	1.27185	1.38983	2.63086
VrOSCA4.1	-0.48063	-0.0110028	0.175693	0.311732
