# Supplementary material for: Genome-wide characterization and comparative analysis of the OSCA gene family and identification of its potential stress-responsive members in legumes
Source: Sci Rep. 2023 Apr 11;13:5914. doi: 10.1038/s41598-023-33226-8 (PMC10090146; doi:10.1038/s41598-023-33226-8)
Supplement: Supplementary file 8 — Supplementary Table 7. [file 41598_2023_33226_MOESM8_ESM.xlsx]

## Sheet: Supplementary table 7a.1&7a.2 
Supplementary table 7a.1: Log2 Fold change of FPKM values of CaOSCA genes in response to biotic stress (Ascochyta rabiei infection).
	Pb 7		C 214		ICCV 05530		BC3F6		ILC3279
Genes	3dpi	7dpi	3dpi	7dpi	3dpi	7dpi	3dpi	7dpi	3dpi	7dpi
CaOSCA1.1	0.00219026	0.395293	0.226595	-0.60801	-0.0315102	0.544739	-0.472596	4.64416	-0.1298	0.141237
CaOSCA1.2	-0.476875	-0.272836	0.461776	0.630009	-0.0811259	-1.2638	0.0799292	-0.375228	0.27085	-0.516706
CaOSCA1.3	0	0	0.698708	0	0	0	0	0	0	0
CaOSCA1.4	-1.15742	1.65444	0.557111	-0.378027	0.940335	-1.49564	-0.760122	-0.541842	1.4919	0.312867
CaOSCA2.1	-0.0986303	-0.11983	0.050868	0.489863	-0.0867822	0.170025	-0.0613901	-0.338087	0.14905	0.214466
CaOSCA2.2	0.582124	-1.01575	0.169272	-0.768788	0.490881	0.63935	-0.0722161	-0.325492	-1.0208	0.0507579
CaOSCA2.3	-0.321761	-0.501015	-0.25704	-0.148647	-0.565458	-0.612806	0.514739	-0.0439389	-0.8324	-0.866494
CaOSCA2.4	0.391862	-0.0214369	0.312701	-0.193149	0.178744	0.538353	0.127486	-0.449433	-0.38	0.251857
CaOSCA2.5	0	0	1.06119	0	1.27641	-1.65844	0	0	4.49901	0.900734
CaOSCA2.6	0.00076368	-0.137284	0.51121	0.45287	-0.645387	0.0955391	-0.485813	-0.182479	0.39555	-0.316944
CaOSCA3.1	-0.330726	-0.000754636	0.343545	-0.556755	-0.0607124	-0.0138686	-0.363708	-0.749378	0.23606	0.177952
CaOSCA4.1	0.384415	-0.131149	0.553616	0.187413	-0.308178	-0.252055	0.0742206	-0.113266	0.27419	-0.0137009
Supplementary table 7a.2: Log2 Fold change of FPKM values of CaOSCA genes in response to biotic stress (Helicoverpa armigera infection).
Genes	Leaf
CaOSCA1.1	2.06386
CaOSCA1.2	0.821751
CaOSCA1.3	0
CaOSCA1.4	2.3536
CaOSCA2.1	-0.144335
CaOSCA2.2	-1.03405
CaOSCA2.3	0
CaOSCA2.4	-0.310341
CaOSCA2.5	0
CaOSCA2.6	-0.663438
CaOSCA3.1	2.20906
CaOSCA4.1	-0.76671

## Sheet: Supplementary table 7b
Supplementary table 7b: Log2 Fold change of FPKM values of VrOSCA genes in response to biotic stress.
	Resistant				Susceptible
Genes	0.5 dpi	1 dpi	2 dpi	4 dpi	0.5 dpi	1 dpi	2 dpi	4 dpi
VrOSCA1.1	-0.0452429	0.0504863	-0.228855	0.11811	-0.356822	-0.214913	-0.520391	-0.54476
VrOSCA1.2	-0.258484	0.565919	0.291018	0.0238083	-0.0936859	1.10724	0.901155	0.0951462
VrOSCA1.3	0.354248	-0.0568875	-0.133296	-0.53271	0.905968	0.592057	0.192774	-0.665972
VrOSCA1.4	0	0	0	0	0	0	0	0
VrOSCA1.5	0.148339	-0.132616	0.00961669	0.22801	0.586077	0.189118	0.358112	0.286688
VrOSCA2.1	-0.309075	0.769865	0.314883	0.21306	-0.792696	-0.155077	-0.0602761	0.0654619
VrOSCA2.2	0	2.13115	2.23009	0	-3.00168	-2.40213	-4.25328	0
VrOSCA2.3	0.440719	0.603695	-0.110283	-0.98118	0.462154	-0.55865	-0.494652	-1.31074
VrOSCA2.4	0.646615	-0.539973	-1.07378	-0.396549	-0.0462924	-0.702783	-1.05457	-0.737947
VrOSCA2.5	0.0314534	-0.787865	0.238051	0.720578	0	0.577375	0	0
VrOSCA2.6	-0.528141	-0.69181	-0.483792	-1.03984	-0.791473	-1.23613	-1.04334	-1.49632
VrOSCA3.1	1.14227	0.818499	0.321013	1.05176	1.32431	0.281628	0.214857	-0.506636
VrOSCA4.1	-0.147413	-0.198313	-0.297442	-0.207612	-0.174803	-0.150791	-0.146529	-0.262969

## Sheet: Supplementary table 7c
Supplementary table 7c: Log2 Fold change of FPKM values of PvOSCA genes in response to cumulative biotic and abiotic stress.
Genes	Inoculated with AMF	non-inoculated with AMF
PvOSCA1.1	0.993833	2.56217
PvOSCA1.2	-1.2453	-0.391626
PvOSCA1.3	2.57184	1.73411
PvOSCA1.4	0	0
PvOSCA1.5	-2.54318	-1.06111
PvOSCA2.1	2.07964	2.55003
PvOSCA2.2	1.04828	0.658508
PvOSCA2.3	1.83149	2.29404
PvOSCA2.4	-0.887133	-1.8865
PvOSCA2.5	-0.616274	-0.0762572
PvOSCA2.6	-1.71933	0.782618
PvOSCA3.1	1.74198	2.12351
PvOSCA4.1	-0.213041	0.00599478
	AMF- Arbuscular mycorrhizal fungi

## Sheet: Supplementary table 7d
Supplementary table 7d: Log2 Fold change of FPKM values of PvOSCA genes in response to biotic stress.
Genes	Infected with Rhizobium tropici	Infected with Rhizophagus irregularis
PvOSCA1.1	-1.8096	-0.174533
PvOSCA1.2	-0.831623	-0.165499
PvOSCA1.3	-0.793259	-0.349577
PvOSCA1.4	0	0
PvOSCA1.5	-0.492314	-0.0210091
PvOSCA2.1	-0.788652	-0.349047
PvOSCA2.2	0.451015	-0.119384
PvOSCA2.3	-2.2168	-0.441116
PvOSCA2.4	0.358926	-0.460065
PvOSCA2.5	0.124541	-0.350391
PvOSCA2.6	-0.37605	-1.14146
PvOSCA3.1	-0.923693	-0.356119
PvOSCA4.1	0.0881726	0.0978158
